# Supplementary material for: CRISPR/Cas9-compatible plasmids enabling seven dominant genetic selection methods for the human fungal pathogen Cryptococcus neoformans
Source: Microbiol Spectr. 2025 Sep 25;13(11):e01935-25. doi: 10.1128/spectrum.01935-25 (PMC12584689; doi:10.1128/spectrum.01935-25)
Supplement: Table S3 — Primers and plasmids. [file spectrum.01935-25-s0004.xlsx]

## Sheet: Primers
Primer	Primer name	Sequence	Notes
MJB537	M13_F	TGTAAAACGACGGCCAGTG	Marker fragment PCR
MN0504		TTCTGCGCGTAATCTGCTG	Guide fragment PCR
ADE2-1_sgRNA_F		ggttatggtcgttaggaacaGTTTTAGAGCTAGAAATAGCAAGTT	Guide fragment PCR with ADE2 guide
ADE2-1_PCnU6_R		tgttcctaacgaccataaccAACAGTATACCCTGCCGGTG	Marker fragment PCR with ADE2 guide
MJB1039	pSDMA25_Backbone_NoMarker_F	GAATTCGTGAAGGCGGTAAGGGG	pSDMA25 backbone amplification without NAT marker
MJB1040	pSDMA25_Backbone_NoMarker_R	GGCGGCCGCCATAGACATG	pSDMA25 backbone amplification without NAT marker
MJB1041	BLE_CnOpt_Intron_pSDMA_F	CATGTCTATGGCGGCCGCCATGGCCAAGCTCACCTCC	BLE marker amplification for cloning into safe haven 1 plasmid
MJB1042	BLE_CnOpt_Intron_pSDMA_R	CCCCTTACCGCCTTCACGAATTCTTAGTCCTGCTCCTCGGC	BLE marker amplification for cloning into safe haven 1 plasmid
MJB1043	BSD_CnOpt_Intron_pSDMA_F	CATGTCTATGGCGGCCGCCATGGCCAAGCCCCTCTC	BSD marker amplification for cloning into safe haven 1 plasmid
MJB1044	BSD_CnOpt_Intron_pSDMA_R	CCCCTTACCGCCTTCACGAATTCTTAACCCTCCCAGACGTAACC	BSD marker amplification for cloning into safe haven 1 plasmid
MJB1045	BSR_CnOpt_Intron_pSDMA_F	CATGTCTATGGCGGCCGCCATGAAGACCTTCAACATCTCCCAG	BSR marker amplification for cloning into safe haven 1 plasmid
MJB1046	BSR_CnOpt_Intron_pSDMA_R	CCCCTTACCGCCTTCACGAATTCTTAGTTTCGGGTGTACTTGAGGG	BSR marker amplification for cloning into safe haven 1 plasmid
MJB1047	PtxD_CnOpt_Intron_pSDMA_F	CATGTCTATGGCGGCCGCCATGCTCCCCAAGCTCGTC	ptxD marker amplification for cloning into safe haven 1 plasmid
MJB1048	PtxD_CnOpt_Intron_pSDMA_R	CCCCTTACCGCCTTCACGAATTCTTAACAGGCGGCGGGCTC	ptxD marker amplification for cloning into safe haven 1 plasmid
MJB1065	Marker-guide_Pact_SacI_F	CTATAGGGCGAATTGGagctcgcatgcaggattcgagtg	Marker amplification for cloning into marker-guide plasmid
MJB1066	Marker-guide_Ttrp_SpeI_R	TCTAATGCAAGGGGGATCCACTAGTgaagagatgtagaaactagcttcctg	Marker amplification for cloning into marker-guide plasmid
MJB1069	ADE2_KO_marker-guide_50bp_F	ATAAATTTCTGCATCTTCATCTCTCTGACATCCGCACCCCTTGTAGCAAAgcatgcaggattcgagtg	Marker-guide PCR with ADE2 overhangs
MJB1070	ADE2_KO_marker-guide_50bp_R	TTACAGATATCGCACCAATCTATGCATCTGACCAACATAGAACCGTTGATgcggataacaatttcacacagg	Marker-guide PCR with ADE2 overhangs
MJB1071	Pact1_Check_Common_R	TGTTACCATCATCCTCTCCTCC	ADE2 modified upstream KO diagnostic PCR
MJB1072	Marker-sg_Check_Common_F	AGCTTTTGTTCCCTTTAGTGAGG	ADE2 modified downstream KO diagnostic PCR
MJB1073	ADE2_Upstream_F	TGGTGTTCCTGAGCGGG	ADE2 modified upstream KO diagnostic PCR
MJB1074	ADE2_Downstream_R	TGTTGGGATGGGCAAGGG	ADE2 modified downstream KO diagnostic PCR
MJB1075	ADE2_Internal_F	TCTCCTCTTAAATCCACATCTTCAGAG	ADE2 coding sequence diagnostic PCR
MJB1076	ADE2_Internal_R	ATTCCCTAGCCCTCTGATTCAC	ADE2 coding sequence diagnostic PCR
MJB1077	SH1_Internal_F	AAAGTGCCAAGATTGTACGATAGG	Safe haven 1 locus diagnostic PCR
MJB1078	SH1_Internal_R	GTTGACGAATGGTGTGATGG	Safe haven 1 locus diagnostic PCR

## Sheet: Plasmids
Plasmid	Source	Notes
pSDMA25	Arras et al. (2015) PLOS ONE 10:e0122916	Safe haven 1 plasmid with NAT marker
pBHM2616	Nalley et al. (2025) G3 jkaf118	Marker-guide plasmid with HYG marker
pBHM2617	Nalley et al. (2025) G3 jkaf118	Marker-guide plasmid with NAT marker
pBHM2618	Nalley et al. (2025) G3 jkaf118	Marker-guide plasmid with NEO marker
pBHM2672	This study	Safe haven 1 plasmid with BLE marker
pBHM2673	This study	Safe haven 1 plasmid with BSD marker
pBHM2674	This study	Safe haven 1 plasmid with BSR marker
pBHM2675	This study	Safe haven 1 plasmid with ptxD marker
pBHM2678	This study	Marker-guide plasmid with BLE marker
pBHM2679	This study	Marker-guide plasmid with BSD marker
pBHM2680	This study	Marker-guide plasmid with BSR marker
pBHM2681	This study	Marker-guide plasmid with ptxD marker

## Sheet: Strains
Strain	Parent strain	Genotype	Source
CM026 (KN99α)			Nielsen et al. (2003) Infect Immun 71:4831-4841
CM2049	CM026	SH2::CnoCas9-HYG	Huang et al. (2022) Genetics 220:iyab180
CM2465	CM2049	SH2::CnoCas9-HYG YKU80::amdS-blaster	Nalley et al. (2025) G3 jkaf118
